# Supplementary material for: Dynamics of Microbial Carbon Metabolism During Vegetation Restoration in Sandy Ecosystems
Source: Microorganisms. 2026 Apr 13;14(4):873. doi: 10.3390/microorganisms14040873 (PMC13119381; doi:10.3390/microorganisms14040873)
Supplement: Supplementary file 1 [file microorganisms-14-00873-s001.zip]

Archive with 1 entries (1 files):
- microorganisms-4235143-supplementary.pdf
